# Supplementary material for: The Growth Factors in Advanced Platelet-Rich Fibrin (A-PRF) Reduce Postoperative Complications after Mandibular Third Molar Odontectomy
Source: Int J Environ Res Public Health. 2021 Dec 18;18(24):13343. doi: 10.3390/ijerph182413343 (PMC8702191; doi:10.3390/ijerph182413343)
Supplement: Supplementary file 1 [file ijerph-18-13343-s001.zip]

Archive with 1 entries (1 files):
- ijerph-1476835-supplementary.pdf
